# Supplementary material for: Bacteria colonization in tumor microenvironment creates a favorable niche for immunogenic chemotherapy
Source: EMBO Mol Med. 2024 Jan 15;16(2):416–28. doi: 10.1038/s44321-023-00022-w (PMC10897177; doi:10.1038/s44321-023-00022-w)
Supplement: Supplementary file 2 — Source Data Fig. 1 [file 44321_2023_22_MOESM2_ESM.zip]

Archive with 16 entries (12 files):
- Figure 1A/
- __MACOSX/._Figure 1A
- Figure 1A/Figure 1A.xlsx
- __MACOSX/Figure 1A/._Figure 1A.xlsx
- Figure 1B/
- __MACOSX/._Figure 1B
- Figure 1B/Figure 1B.xlsx
- __MACOSX/Figure 1B/._Figure 1B.xlsx
- Figure 1C/
- __MACOSX/._Figure 1C
- Figure 1C/Figure 1C.xlsx
- __MACOSX/Figure 1C/._Figure 1C.xlsx
- Figure 1D/
- __MACOSX/._Figure 1D
- Figure 1D/Figure 1D.xlsx
- __MACOSX/Figure 1D/._Figure 1D.xlsx
