# Supplementary material for: Bacteria colonization in tumor microenvironment creates a favorable niche for immunogenic chemotherapy
Source: EMBO Mol Med. 2024 Jan 15;16(2):416–28. doi: 10.1038/s44321-023-00022-w (PMC10897177; doi:10.1038/s44321-023-00022-w)
Supplement: Supplementary file 2 — Source Data Fig. 1 [file 44321_2023_22_MOESM2_ESM.zip › Figure 1A/Figure 1A.xlsx]

## Sheet: Sheet1
5FU (uM)	% of inhibition
0.01	0	0	0
0.078125	36.0165	23.5914	29.0581
0.15625	48.9329	35.1769	46.5748
0.3125	70.2548	64.4308	64.3683
0.625	74.3459	70.1565	72.4433
1.25	81.9296	73.533	74.7478
2.5	84.8148	77.5169	77.4544
5	86.7978	78.8032	78.2762
10	84.645	79.223	79.5267
5FU log(uM)	% of inhibition
-2	0	0	0
-1.10721	36.0165	23.5914	29.0581
-0.80618	48.9329	35.1769	46.5748
-0.50515	70.2548	64.4308	64.3683
-0.20412	74.3459	70.1565	72.4433
0.09691	81.9296	73.533	74.7478
0.39794	84.8148	77.5169	77.4544
0.69897	86.7978	78.8032	78.2762
1	84.645	79.223	79.5267
IC50 calculation using PRISM8
log(inhibitor) vs. normalized response -- Variable slope
Best-fit values
LogIC50	-0.6515
HillSlope	0.6741
IC50	0.2231
95% CI (profile likelihood)
LogIC50	-0.7758 to -0.5323
HillSlope	0.5439 to 0.8417
IC50	0.1676 to 0.2936
Goodness of Fit
Degrees of Freedom	25
R squared	0.9087
Sum of Squares	1829
Sy.x	8.553
Number of points
# of X values	27
# Y values analyzed	27
