# Supplementary material for: Bacteria colonization in tumor microenvironment creates a favorable niche for immunogenic chemotherapy
Source: EMBO Mol Med. 2024 Jan 15;16(2):416–28. doi: 10.1038/s44321-023-00022-w (PMC10897177; doi:10.1038/s44321-023-00022-w)
Supplement: Supplementary file 2 — Source Data Fig. 1 [file 44321_2023_22_MOESM2_ESM.zip › Figure 1B/Figure 1B.xlsx]

## Sheet: Sheet1
5FU (uM)	% of inhibition
0	0	0	0
5	2.2082	1.9544	4.18006
10	8.20189	10.4235	8.03859
25	11.9874	16.9381	14.1479
50	16.0883	21.1726	22.1865
75	17.3502	17.2638	17.3633
100	26.4984	46.9055	28.9389
5FU log(uM)	% of inhibition
-1	0	0	0
0.69897	2.2082	1.9544	4.18006
1	8.20189	10.4235	8.03859
1.39794	11.9874	16.9381	14.1479
1.69897	16.0883	21.1726	22.1865
1.87506	17.3502	17.2638	17.3633
2	26.4984	46.9055	28.9389
IC50 Calculation using PRISM8
log(inhibitor) vs. normalized response -- Variable slope
Best-fit values
LogIC50	2.53
HillSlope	0.7389
IC50	339.1
95% CI (profile likelihood)
LogIC50	2.279 to 3.000
HillSlope	0.4741 to 1.126
IC50	190.2 to 1001
Goodness of Fit
Degrees of Freedom	19
R squared	0.7906
Sum of Squares	561.4
Sy.x	5.436
Number of points
# of X values	21
# Y values analyzed	21
