# Supplementary material for: Bacteria colonization in tumor microenvironment creates a favorable niche for immunogenic chemotherapy
Source: EMBO Mol Med. 2024 Jan 15;16(2):416–28. doi: 10.1038/s44321-023-00022-w (PMC10897177; doi:10.1038/s44321-023-00022-w)
Supplement: Supplementary file 2 — Source Data Fig. 1 [file 44321_2023_22_MOESM2_ESM.zip › Figure 1C/Figure 1C.xlsx]

## Sheet: Sheet1
Day post treatment	PBS					E					5-FU					5-FU+E
0	144.221	170.387	133.145	26.3396	27.4219	186.114	79.6278	98.8569	83.4725	68.9785	33.28	42.8027	61.1775	55.7294	71.0273	68.9785	50.6147	91.3203	61.1775	44.2957
2	139.103	241.533	331.695	106.797	77.416	232.803	81.8813	202.289	177.441	156.397	48.9821	130.024	59.3237	28.5334	48.9821	33.28	53.988	50.6147	118.03	55.7294
4	1142.44	628.955	611.983	206.474	90.7369	276.349	139.535	261.279	245.279	149.498	61.1775	194.089	85.4381	39.9181	109.535	139.535	126.953	106.797	170.825	159.924
9	1720.13	4512.73	4160	1917.74	313.743	1488.91	887.375	452.912	728.864	527.839	371.413	261.279	338.352	237.397	302.735	48.9821	142.805	159.924	215.017	123.931
11	2950.62	4512.73	4160	3548.16	568.218	3774.5	1396.52	720.822	1380.61	520	645.994	445.54	429.162	692.12	366.584	8.62232	130.024	36	96.3004	206.474
13	2950.62	4512.73	4160	3548.16	843.562	3774.5	2443.7	1103.35	2118.14	979.5	854.377	616.412	724.263	843.562	474.59	4.16	198.161	12.0375	286.711	372.797
17	2950.62	4512.73	4160	3548.16	1917.74	3774.5	2443.7	1737.51	2118.14	1457.67	1618.31	1618.31	1421.3	1293.66	1677.25	18.6872	467.289	37.1662	991.444	628.134
Note:	Tumor size remained as the same size as of the last measurement throughout the remaining treatment period after the mice was considered dead (tumor volume > 1500 mm3)
2-Way Anova with Turkey's post-test
Tukey's multiple comparisons test	Mean Diff.	95.00% CI of diff.	Significant?	Summary	Adjusted P Value
PBS vs. E	836.5	-97.11 to 1770	No	ns	0.0944
PBS vs. 5-FU	1407	575.6 to 2238	Yes	***	0.0003
PBS vs. 5-FU+E	1715	906.4 to 2524	Yes	****	<0.0001
E vs. 5-FU	570.5	17.98 to 1123	Yes	*	0.0406
E vs. 5-FU+E	878.6	361.8 to 1396	Yes	***	0.0003
5-FU vs. 5-FU+E	308.2	63.14 to 553.2	Yes	**	0.0085
