# Supplementary material for: Bacteria colonization in tumor microenvironment creates a favorable niche for immunogenic chemotherapy
Source: EMBO Mol Med. 2024 Jan 15;16(2):416–28. doi: 10.1038/s44321-023-00022-w (PMC10897177; doi:10.1038/s44321-023-00022-w)
Supplement: Supplementary file 2 — Source Data Fig. 1 [file 44321_2023_22_MOESM2_ESM.zip › Figure 1D/Figure 1D.xlsx]

## Sheet: Sheet1
Day	PBS	E	5-FU	5FU+E
9	1
9	1
11	1
11	1
17	1
11		1
13		1
13		1
17		1
17		1
17			1
17			1
17			1
20			1
20			1
20				0
20				0
20				0
20				0
20				0
Note:	"1" indicating mice death (tumor size > 1500 mm3)
	"Day" indicating number of day post-treatment when the event (mice death) occurs
	"0" indicating the absence of event (mice death)
