# Supplementary material for: Bacteria colonization in tumor microenvironment creates a favorable niche for immunogenic chemotherapy
Source: EMBO Mol Med. 2024 Jan 15;16(2):416–28. doi: 10.1038/s44321-023-00022-w (PMC10897177; doi:10.1038/s44321-023-00022-w)
Supplement: Supplementary file 3 — Source Data Fig. 2 [file 44321_2023_22_MOESM3_ESM.zip]

Archive with 32 entries (24 files):
- Figure 2/
- __MACOSX/._Figure 2
- Figure 2/Figure 2G/
- __MACOSX/Figure 2/._Figure 2G
- Figure 2/Figure 2H/
- __MACOSX/Figure 2/._Figure 2H
- Figure 2/Figure 2A/
- __MACOSX/Figure 2/._Figure 2A
- Figure 2/Figure 2F/
- __MACOSX/Figure 2/._Figure 2F
- Figure 2/.DS_Store
- __MACOSX/Figure 2/._.DS_Store
- Figure 2/Figure 2C/
- __MACOSX/Figure 2/._Figure 2C
- Figure 2/Figure 2E/
- __MACOSX/Figure 2/._Figure 2E
- Figure 2/Figure 2B/
- __MACOSX/Figure 2/._Figure 2B
- Figure 2/Figure 2G/Figure 2G.xlsx
- __MACOSX/Figure 2/Figure 2G/._Figure 2G.xlsx
- Figure 2/Figure 2H/Figure 2H.xlsx
- __MACOSX/Figure 2/Figure 2H/._Figure 2H.xlsx
- Figure 2/Figure 2A/Figure 2A.xlsx
- __MACOSX/Figure 2/Figure 2A/._Figure 2A.xlsx
- Figure 2/Figure 2F/Figure 2F.xlsx
- __MACOSX/Figure 2/Figure 2F/._Figure 2F.xlsx
- Figure 2/Figure 2C/Figure 2C.xlsx
- __MACOSX/Figure 2/Figure 2C/._Figure 2C.xlsx
- Figure 2/Figure 2E/Figure 2E.xlsx
- __MACOSX/Figure 2/Figure 2E/._Figure 2E.xlsx
- Figure 2/Figure 2B/Figure 2B.xlsx
- __MACOSX/Figure 2/Figure 2B/._Figure 2B.xlsx
