# Supplementary material for: Bacteria colonization in tumor microenvironment creates a favorable niche for immunogenic chemotherapy
Source: EMBO Mol Med. 2024 Jan 15;16(2):416–28. doi: 10.1038/s44321-023-00022-w (PMC10897177; doi:10.1038/s44321-023-00022-w)
Supplement: Supplementary file 3 — Source Data Fig. 2 [file 44321_2023_22_MOESM3_ESM.zip › Figure 2/Figure 2G/Figure 2G.xlsx]

## Sheet: Sheet1
Weight of spleen (mg)
PBS	O	E	OE	Healthy
105	90	133	74	99
143	90	127	95	88
119	62	448	69	100
108	59	436	89	113
355	73	190	109
One-way ANOVA with Turkey's post-hoc test
Tukey's multiple comparisons test	Mean Diff.	95.00% CI of diff.	Significant?	Summary	Adjusted P Value
PBS vs. O	91.2	-79.24 to 261.6	No	ns	0.5097	A-B
PBS vs. E	-100.8	-271.2 to 69.64	No	ns	0.4137	A-C
PBS vs. OE	78.8	-91.64 to 249.2	No	ns	0.6408	A-D
PBS vs. Healthy	66	-114.8 to 246.8	No	ns	0.8055	A-E
O vs. E	-192	-362.4 to -21.56	Yes	*	0.0228	B-C
O vs. OE	-12.4	-182.8 to 158.0	No	ns	0.9994	B-D
O vs. Healthy	-25.2	-206.0 to 155.6	No	ns	0.993	B-E
E vs. OE	179.6	9.158 to 350.0	Yes	*	0.036	C-D
E vs. Healthy	166.8	-13.98 to 347.6	No	ns	0.0792	C-E
OE vs. Healthy	-12.8	-193.6 to 168.0	No	ns	0.9995	D-E
