# Supplementary material for: Bacteria colonization in tumor microenvironment creates a favorable niche for immunogenic chemotherapy
Source: EMBO Mol Med. 2024 Jan 15;16(2):416–28. doi: 10.1038/s44321-023-00022-w (PMC10897177; doi:10.1038/s44321-023-00022-w)
Supplement: Supplementary file 3 — Source Data Fig. 2 [file 44321_2023_22_MOESM3_ESM.zip › Figure 2/Figure 2H/Figure 2H.xlsx]

## Sheet: Sheet1
Tumor weight (mg)
PBS	O	E	OE
420	426	182	143
1053	694	138	200
438	316	1996	77
1820	545	547	41
1806	826	267	35
One way ANOVA with Turkey's Post-hoc Test
Tukey's multiple comparisons test	Mean Diff.	95.00% CI of diff.	Significant?	Summary	Adjusted P Value
PBS vs. O	546	-419.3 to 1511	No	ns	0.3967	A-B
PBS vs. E	481.4	-483.9 to 1447	No	ns	0.5017	A-C
PBS vs. OE	1008	42.93 to 1973	Yes	*	0.0391	A-D
O vs. E	-64.6	-1030 to 900.7	No	ns	0.9974	B-C
O vs. OE	462.2	-503.1 to 1427	No	ns	0.5347	B-D
E vs. OE	526.8	-438.5 to 1492	No	ns	0.4267	C-D
