# Supplementary material for: Bacteria colonization in tumor microenvironment creates a favorable niche for immunogenic chemotherapy
Source: EMBO Mol Med. 2024 Jan 15;16(2):416–28. doi: 10.1038/s44321-023-00022-w (PMC10897177; doi:10.1038/s44321-023-00022-w)
Supplement: Supplementary file 3 — Source Data Fig. 2 [file 44321_2023_22_MOESM3_ESM.zip › Figure 2/Figure 2A/Figure 2A.xlsx]

## Sheet: Sheet1
Oxaliplatin (uM)	% of inhibition
200	101.419	99.33	99.2741
100	99.6367	99.4294	98.8389
50	98.928	98.8674	98.0995
25	96.3792	93.3327	91.4563
12.5	91.2417	93.7816	90.1123
6.25	83.3963	88.6067	84.1007
3.125	67.0711	55.2135	50.4106
1.5625	29.31	42.5471	26.0393
0.78125	32.7148	27.3275	26.855
0.01	0	0	0
Oxaliplatin log(uM)	% of inhibition
2.30103	101.419	99.33	99.2741
2	99.6367	99.4294	98.8389
1.69897	98.928	98.8674	98.0995
1.39794	96.3792	93.3327	91.4563
1.09691	91.2417	93.7816	90.1123
0.79588	83.3963	88.6067	84.1007
0.49485	67.0711	55.2135	50.4106
0.19382	29.31	42.5471	26.0393
-0.10721	32.7148	27.3275	26.855
-2	0	0	0
IC50 calculation using PRISM8
log(inhibitor) vs. normalized response -- Variable slope
Best-fit values
LogIC50	0.3424
HillSlope	1.28
IC50	2.2
Std. Error
LogIC50	0.02586
HillSlope	0.09684
95% CI (asymptotic)
LogIC50	0.2895 to 0.3954
HillSlope	1.081 to 1.478
IC50	1.948 to 2.486
Goodness of Fit
Degrees of Freedom	28
R squared	0.9765
Sum of Squares	851.5
Sy.x	5.515
Number of points
# of X values	30
# Y values analyzed	30
