# Supplementary material for: Bacteria colonization in tumor microenvironment creates a favorable niche for immunogenic chemotherapy
Source: EMBO Mol Med. 2024 Jan 15;16(2):416–28. doi: 10.1038/s44321-023-00022-w (PMC10897177; doi:10.1038/s44321-023-00022-w)
Supplement: Supplementary file 3 — Source Data Fig. 2 [file 44321_2023_22_MOESM3_ESM.zip › Figure 2/Figure 2F/Figure 2F.xlsx]

## Sheet: Sheet1
Day Post-rechallenge	OE					Control
8	4.61227	4.8502	0	2.90803	0	24.1602	18.1822	14.8994
15	1.09052	5.4618	0	0	0	156.747	41.0559	158.507
18	7.18848	9.62233	0	0	0	416.245	128.483	469.471
23	21.4461	41.488	100.673	0	0	810.617	338.305	1265.23
26	41.488	70.6143	189.277	0	0	2051.04	634.347	2268.61
Paired t-test (two-tailed)
Table Analyzed	Rechallenged
Column B	Control
vs.	vs.
Column A	OE
Ratio paired t test
P value	0.0017
P value summary	**
Significantly different (P < 0.05)?	Yes
One- or two-tailed P value?	Two-tailed
t, df	t=7.461, df=4
Number of pairs	5
