# Supplementary material for: Bacteria colonization in tumor microenvironment creates a favorable niche for immunogenic chemotherapy
Source: EMBO Mol Med. 2024 Jan 15;16(2):416–28. doi: 10.1038/s44321-023-00022-w (PMC10897177; doi:10.1038/s44321-023-00022-w)
Supplement: Supplementary file 3 — Source Data Fig. 2 [file 44321_2023_22_MOESM3_ESM.zip › Figure 2/Figure 2C/Figure 2C.xlsx]

## Sheet: Sheet1
Day post treatment	PBS					E					Oxalipaltin					Oxaliplatin+E
0	54.3333	29.7904	116.873	35.0579	16.9596	93.5395	49.1438	50.6147	36.1018	58.0487	55.9055	40.4843	38.94	45.5148	46.1326	67.3682	45.9776	41.3436	48.8208	43.247
3	112.32	43.9943	213.29	58.9575	73.9631	146.126	71.4418	141.164	97.8289	112.601	56.792	52.1147	57.1492	81.654	108.984	86.515	95.7944	110.644	88.4164	72.6951
6	94.2872	75.4608	382.248	35.0579	85.1071	299.484	195.711	195.711	203.538	161.708	82.7944	85.5746	77.8551	58.7908	140.837	86.9878	123.033	110.088	69.9979	5.68935
9	219.375	118.612	603.687	134.491	195.305	345.382	261.772	275.838	139.21	70.203	130.645	201.459	107.887	108.434	166.772	110.922	157.098	89.1365	147.132	87.9384
12	412.892	211.572	860.91	277.377	315.416	296.792	240.649	513.785	163.505	119.195	239.717	221.135	154.305	165.315	398.352	63.4524	53.4727	50.9455	167.138	132.831
15	915.514	432.593	1914.02	892.956	1041.43	263.256	444.429	1235.83	204.374	111.142	464.389	548.588	418.266	396.396	398.352	63.0694	73.9631	65	99.3735	60.0607
18	2088.26	430.527	1914.02	1369.57	1602.3	239.717	468.015	1606.7	126.953	116.677	834.976	833.907	585.773	743.356	1345.91	41.9232	65.1952	56.4363	50.1212	107.069
21	2088.26	1276.55	1914.02	2209.29	2474.25	404.258	321.604	1606.7	81.4272	81.1942	2027.77	1616.65	482.709	1756.76	2119.95	46.756	67.7684	42.215	50.1212	79.8513
24	2088.26	2321.07	1914.02	2209.29	2474.25	510.696	570.704	1606.7	266.74	90.8543	2027.77	2428.41	1100.78	2737.01	2119.95	20.8922	47.5431	76.7606	54.3333	69.5889
Note:	Tumor size remained as the same size as of the last measurement throughout the remaining treatment period after the mice was considered dead (tumor volume > 1500 mm3)
2-Way Anova with Turkey's post-test
Tukey's multiple comparisons test	Mean Diff.	95.00% CI of diff.	Significant?	Summary	Adjusted P Value
PBS vs. E	525.6	147.5 to 903.6	Yes	**	0.0028
PBS vs. O	231.9	-222.3 to 686.2	No	ns	0.5418
PBS vs. OE	776.7	429.3 to 1124	Yes	****	<0.0001
E vs. O	-293.6	-634.7 to 47.36	No	ns	0.1157
E vs. OE	251.2	90.73 to 411.6	Yes	***	0.0008
O vs. OE	544.8	238.3 to 851.3	Yes	***	0.0001
