# Supplementary material for: Bacteria colonization in tumor microenvironment creates a favorable niche for immunogenic chemotherapy
Source: EMBO Mol Med. 2024 Jan 15;16(2):416–28. doi: 10.1038/s44321-023-00022-w (PMC10897177; doi:10.1038/s44321-023-00022-w)
Supplement: Supplementary file 3 — Source Data Fig. 2 [file 44321_2023_22_MOESM3_ESM.zip › Figure 2/Figure 2E/Figure 2E.xlsx]

## Sheet: Sheet1
Day	PBS	E	O	OE
15	1
18	1
18	1
21	1
24	1
18		1
30		1
30		1
37		0
37		0
21			1
21			1
21			1
21			1
24			0
38				0
38				0
38				0
38				0
38				0
Note:	"1" indicating mice death (tumor size > 1500 mm3)
	"Day" indicating number of day post-treatment when the event (mice death) occurs
	"0" indicating the absence of event (mice death)
