# Supplementary material for: Bacteria colonization in tumor microenvironment creates a favorable niche for immunogenic chemotherapy
Source: EMBO Mol Med. 2024 Jan 15;16(2):416–28. doi: 10.1038/s44321-023-00022-w (PMC10897177; doi:10.1038/s44321-023-00022-w)
Supplement: Supplementary file 3 — Source Data Fig. 2 [file 44321_2023_22_MOESM3_ESM.zip › Figure 2/Figure 2B/Figure 2B.xlsx]

## Sheet: Sheet1
Oxaliplatin (uM)	% of inhibition
200	67.8241	69.9758	70.7071
100	55.3241	48.6683	52.0202
50	20.8333	34.1404	32.3232
25	15.2778	24.4552	19.9495
12.5	11.8056	5.32688	5.05051
6.25	10.4167	4.11622	3.28283
3.125	9.25926	-3.1477	4.79798
0	0	0	0
Oxaliplatin log(uM)	% of inhibition
2.30103	67.8241	69.9758	70.7071
2	55.3241	48.6683	52.0202
1.69897	20.8333	34.1404	32.3232
1.39794	15.2778	24.4552	19.9495
1.09691	11.8056	5.32688	5.05051
0.79588	10.4167	4.11622	3.28283
0.49485	9.25926	-3.1477	4.79798
-1	0	0	0
IC50 Calculation using PRISM8
log(inhibitor) vs. normalized response -- Variable slope
Best-fit values
LogIC50	1.988
HillSlope	1.13
IC50	97.29
95% CI (profile likelihood)
LogIC50	1.943 to 2.036
HillSlope	0.9908 to 1.289
IC50	87.67 to 108.7
Goodness of Fit
Degrees of Freedom	22
R squared	0.9724
Sum of Squares	379.5
Sy.x	4.153
Number of points
# of X values	24
# Y values analyzed	24
