# Supplementary material for: Bacteria colonization in tumor microenvironment creates a favorable niche for immunogenic chemotherapy
Source: EMBO Mol Med. 2024 Jan 15;16(2):416–28. doi: 10.1038/s44321-023-00022-w (PMC10897177; doi:10.1038/s44321-023-00022-w)
Supplement: Supplementary file 4 — Source Data Fig. 3 [file 44321_2023_22_MOESM4_ESM.zip]

Archive with 44 entries (33 files):
- Figure 3/
- __MACOSX/._Figure 3
- Figure 3/.DS_Store
- __MACOSX/Figure 3/._.DS_Store
- Figure 3/Figure 3E/
- __MACOSX/Figure 3/._Figure 3E
- Figure 3/Figure 3B/
- __MACOSX/Figure 3/._Figure 3B
- Figure 3/Figure 3C/
- __MACOSX/Figure 3/._Figure 3C
- Figure 3/Figure 3D/
- __MACOSX/Figure 3/._Figure 3D
- Figure 3/Figure 3J/
- __MACOSX/Figure 3/._Figure 3J
- Figure 3/Figure 3H/
- __MACOSX/Figure 3/._Figure 3H
- Figure 3/Figure 3A/
- __MACOSX/Figure 3/._Figure 3A
- Figure 3/Figure 3F/
- __MACOSX/Figure 3/._Figure 3F
- Figure 3/Figure 3G/
- __MACOSX/Figure 3/._Figure 3G
- Figure 3/Figure 3I/
- __MACOSX/Figure 3/._Figure 3I
- Figure 3/Figure 3E/Figure 3E.xlsx
- __MACOSX/Figure 3/Figure 3E/._Figure 3E.xlsx
- Figure 3/Figure 3B/Figure 3B.xlsx
- __MACOSX/Figure 3/Figure 3B/._Figure 3B.xlsx
- Figure 3/Figure 3C/Figure 3C.xlsx
- __MACOSX/Figure 3/Figure 3C/._Figure 3C.xlsx
- Figure 3/Figure 3D/Figure 3D.xlsx
- __MACOSX/Figure 3/Figure 3D/._Figure 3D.xlsx
- Figure 3/Figure 3J/Figure 3J.xlsx
- __MACOSX/Figure 3/Figure 3J/._Figure 3J.xlsx
- Figure 3/Figure 3H/Figure 3H.xlsx
- __MACOSX/Figure 3/Figure 3H/._Figure 3H.xlsx
- Figure 3/Figure 3A/Figure 3A.xlsx
- __MACOSX/Figure 3/Figure 3A/._Figure 3A.xlsx
- Figure 3/Figure 3F/Figure 3F.xlsx
- __MACOSX/Figure 3/Figure 3F/._Figure 3F.xlsx
- Figure 3/Figure 3G/Figure 3G.xlsx
- __MACOSX/Figure 3/Figure 3G/._Figure 3G.xlsx
- Figure 3/Figure 3I/Figure 3I.xlsx
- __MACOSX/Figure 3/Figure 3I/._Figure 3I.xlsx
