# Supplementary material for: Bacteria colonization in tumor microenvironment creates a favorable niche for immunogenic chemotherapy
Source: EMBO Mol Med. 2024 Jan 15;16(2):416–28. doi: 10.1038/s44321-023-00022-w (PMC10897177; doi:10.1038/s44321-023-00022-w)
Supplement: Supplementary file 4 — Source Data Fig. 3 [file 44321_2023_22_MOESM4_ESM.zip › Figure 3/Figure 3E/Figure 3E.xlsx]

## Sheet: Sheet1
% of TNF+ Neutrophil/Neutrophil
PBS	O	E	OE
4.71	5.64	4.16	17.6
3.56	4.97	5.29	19.8
One way Aanova with Turkey's Post-hoc test
Tukey's multiple comparisons test	Mean Diff.	95.00% CI of diff.	Significant?	Summary	Adjusted P Value
PBS vs. O	-1.17	-5.212 to 2.872	No	ns	0.6691	A-B
PBS vs. E	-0.59	-4.632 to 3.452	No	ns	0.9288	A-C
PBS vs. OE	-14.57	-18.61 to -10.52	Yes	***	0.0004	A-D
O vs. E	0.58	-3.462 to 4.622	No	ns	0.9319	B-C
O vs. OE	-13.4	-17.44 to -9.353	Yes	***	0.0006	B-D
E vs. OE	-13.98	-18.02 to -9.933	Yes	***	0.0005	C-D
