# Supplementary material for: Bacteria colonization in tumor microenvironment creates a favorable niche for immunogenic chemotherapy
Source: EMBO Mol Med. 2024 Jan 15;16(2):416–28. doi: 10.1038/s44321-023-00022-w (PMC10897177; doi:10.1038/s44321-023-00022-w)
Supplement: Supplementary file 4 — Source Data Fig. 3 [file 44321_2023_22_MOESM4_ESM.zip › Figure 3/Figure 3B/Figure 3B.xlsx]

## Sheet: Sheet1
% of CD45+ TNF+ Cells
PBS	O	E	OE
5.13	1.95	1.48	17.4
6.68	2.55	2.21	21.2
One way Aanova with Turkey's Post-hoc test
Tukey's multiple comparisons test	Mean Diff.	95.00% CI of diff.	Significant?	Summary	Adjusted P Value
PBS vs. O	3.655	-2.406 to 9.716	No	ns	0.2076	A-B
PBS vs. E	4.06	-2.001 to 10.12	No	ns	0.1603	A-C
PBS vs. OE	-13.4	-19.46 to -7.334	Yes	**	0.0029	A-D
O vs. E	0.405	-5.656 to 6.466	No	ns	0.9919	B-C
O vs. OE	-17.05	-23.11 to -10.99	Yes	**	0.0012	B-D
E vs. OE	-17.46	-23.52 to -11.39	Yes	**	0.0011	C-D
