# Supplementary material for: Bacteria colonization in tumor microenvironment creates a favorable niche for immunogenic chemotherapy
Source: EMBO Mol Med. 2024 Jan 15;16(2):416–28. doi: 10.1038/s44321-023-00022-w (PMC10897177; doi:10.1038/s44321-023-00022-w)
Supplement: Supplementary file 4 — Source Data Fig. 3 [file 44321_2023_22_MOESM4_ESM.zip › Figure 3/Figure 3C/Figure 3C.xlsx]

## Sheet: Sheet1
% of CD45+ IFN+ Cells
PBS	O	E	OE
1.98	2.49	7.03	11.5
3.73	6.56	11.2	21.4
One way Aanova with Turkey's Post-hoc test
Tukey's multiple comparisons test	Mean Diff.	95.00% CI of diff.	Significant?	Summary	Adjusted P Value
PBS vs. O	-1.67	-18.39 to 15.05	No	ns	0.9745	A-B
PBS vs. E	-6.26	-22.98 to 10.46	No	ns	0.5024	A-C
PBS vs. OE	-13.6	-30.32 to 3.129	No	ns	0.0943	A-D
O vs. E	-4.59	-21.31 to 12.13	No	ns	0.6999	B-C
O vs. OE	-11.93	-28.65 to 4.799	No	ns	0.1361	B-D
E vs. OE	-7.335	-24.06 to 9.389	No	ns	0.395	C-D
