# Supplementary material for: Bacteria colonization in tumor microenvironment creates a favorable niche for immunogenic chemotherapy
Source: EMBO Mol Med. 2024 Jan 15;16(2):416–28. doi: 10.1038/s44321-023-00022-w (PMC10897177; doi:10.1038/s44321-023-00022-w)
Supplement: Supplementary file 4 — Source Data Fig. 3 [file 44321_2023_22_MOESM4_ESM.zip › Figure 3/Figure 3D/Figure 3D.xlsx]

## Sheet: Sheet1
% of Neutrophil/tumor
PBS	O	E	OE
0.47088	1.25614	4.10048	0.15048
0.34869	1.05266	2.3478	0.51684
0.229878	0.29358	2.7378	0.205
One way Aanova with Turkey's Post-hoc test
Tukey's multiple comparisons test	Mean Diff.	95.00% CI of diff.	Significant?	Summary	Adjusted P Value
PBS vs. O	-0.5176	-1.924 to 0.8891	No	ns	0.6557	A-B
PBS vs. E	-2.712	-4.119 to -1.306	Yes	**	0.0012	A-C
PBS vs. OE	0.05904	-1.348 to 1.466	No	ns	0.9991	A-D
O vs. E	-2.195	-3.601 to -0.7879	Yes	**	0.0046	B-C
O vs. OE	0.5767	-0.8300 to 1.983	No	ns	0.5806	B-D
E vs. OE	2.771	1.365 to 4.178	Yes	**	0.001	C-D
