# Supplementary material for: Bacteria colonization in tumor microenvironment creates a favorable niche for immunogenic chemotherapy
Source: EMBO Mol Med. 2024 Jan 15;16(2):416–28. doi: 10.1038/s44321-023-00022-w (PMC10897177; doi:10.1038/s44321-023-00022-w)
Supplement: Supplementary file 4 — Source Data Fig. 3 [file 44321_2023_22_MOESM4_ESM.zip › Figure 3/Figure 3J/Figure 3J.xlsx]

## Sheet: Sheet1
% of TNF+ Macrophage/Macrophage
PBS	O	E	OE
2.47	2.77	4.45	16.6
2.84	7.39	10.8	18.4
One way Aanova with Turkey's Post-hoc test
Tukey's multiple comparisons test	Mean Diff.	95.00% CI of diff.	Significant?	Summary	Adjusted P Value
PBS vs. O	-2.425	-14.03 to 9.183	No	ns	0.8296	A-B
PBS vs. E	-4.97	-16.58 to 6.638	No	ns	0.4111	A-C
PBS vs. OE	-14.85	-26.45 to -3.237	Yes	*	0.0219	A-D
O vs. E	-2.545	-14.15 to 9.063	No	ns	0.8102	B-C
O vs. OE	-12.42	-24.03 to -0.8124	Yes	*	0.0401	B-D
E vs. OE	-9.875	-21.48 to 1.733	No	ns	0.0825	C-D
