# Supplementary material for: Bacteria colonization in tumor microenvironment creates a favorable niche for immunogenic chemotherapy
Source: EMBO Mol Med. 2024 Jan 15;16(2):416–28. doi: 10.1038/s44321-023-00022-w (PMC10897177; doi:10.1038/s44321-023-00022-w)
Supplement: Supplementary file 4 — Source Data Fig. 3 [file 44321_2023_22_MOESM4_ESM.zip › Figure 3/Figure 3H/Figure 3H.xlsx]

## Sheet: Sheet1
% of MHCII+ Macrophage/Macrophage
PBS	O	E	OE
23.4	23.5	98.5	92
22.7	18.5	46.5	93.7
19.3	5.96	89.3	95
One way Aanova with Turkey's Post-hoc test
Tukey's multiple comparisons test	Mean Diff.	95.00% CI of diff.	Significant?	Summary	Adjusted P Value
PBS vs. O	5.813	-32.50 to 44.13	No	ns	0.9601	A-B
PBS vs. E	-56.3	-94.61 to -17.99	Yes	**	0.0067	A-C
PBS vs. OE	-71.77	-110.1 to -33.45	Yes	**	0.0015	A-D
O vs. E	-62.11	-100.4 to -23.80	Yes	**	0.0037	B-C
O vs. OE	-77.58	-115.9 to -39.27	Yes	***	0.0009	B-D
E vs. OE	-15.47	-53.78 to 22.85	No	ns	0.5917	C-D
