# Supplementary material for: Bacteria colonization in tumor microenvironment creates a favorable niche for immunogenic chemotherapy
Source: EMBO Mol Med. 2024 Jan 15;16(2):416–28. doi: 10.1038/s44321-023-00022-w (PMC10897177; doi:10.1038/s44321-023-00022-w)
Supplement: Supplementary file 4 — Source Data Fig. 3 [file 44321_2023_22_MOESM4_ESM.zip › Figure 3/Figure 3A/Figure 3A.xlsx]

## Sheet: Sheet1
% of CD45+ Cells
PBS	O	E	OE
15	4.88	51.3	64.7
13.8	3.17	37	60.2
10.8	1.84	14.7	42.4
One way Aanova with Turkey's Post-hoc test
Tukey's multiple comparisons test	Mean Diff.	95.00% CI of diff.	Significant?	Summary	Adjusted P Value
PBS vs. O	9.903	-18.93 to 38.73	No	ns	0.6994	A-B
PBS vs. E	-21.13	-49.96 to 7.696	No	ns	0.166	A-C
PBS vs. OE	-42.57	-71.40 to -13.74	Yes	**	0.0065	A-D
O vs. E	-31.04	-59.87 to -2.207	Yes	*	0.0355	B-C
O vs. OE	-52.47	-81.30 to -23.64	Yes	**	0.0018	B-D
E vs. OE	-21.43	-50.26 to 7.396	No	ns	0.1585	C-D
