# Supplementary material for: Bacteria colonization in tumor microenvironment creates a favorable niche for immunogenic chemotherapy
Source: EMBO Mol Med. 2024 Jan 15;16(2):416–28. doi: 10.1038/s44321-023-00022-w (PMC10897177; doi:10.1038/s44321-023-00022-w)
Supplement: Supplementary file 4 — Source Data Fig. 3 [file 44321_2023_22_MOESM4_ESM.zip › Figure 3/Figure 3F/Figure 3F.xlsx]

## Sheet: Sheet1
% of IFN+ Neutrophil/Neutrophil
PBS	O	E	OE
2.87	2.26	23.8	25.9
4.92	3.38	14	23.3
One way Aanova with Turkey's Post-hoc test
Tukey's multiple comparisons test	Mean Diff.	95.00% CI of diff.	Significant?	Summary	Adjusted P Value
PBS vs. O	1.075	-13.90 to 16.05	No	ns	0.99	A-B
PBS vs. E	-15.01	-29.98 to -0.02994	Yes	*	0.0497	A-C
PBS vs. OE	-20.71	-35.68 to -5.730	Yes	*	0.0167	A-D
O vs. E	-16.08	-31.06 to -1.105	Yes	*	0.0397	B-C
O vs. OE	-21.78	-36.76 to -6.805	Yes	*	0.0139	B-D
E vs. OE	-5.7	-20.68 to 9.275	No	ns	0.491	C-D
