# Supplementary material for: Bacteria colonization in tumor microenvironment creates a favorable niche for immunogenic chemotherapy
Source: EMBO Mol Med. 2024 Jan 15;16(2):416–28. doi: 10.1038/s44321-023-00022-w (PMC10897177; doi:10.1038/s44321-023-00022-w)
Supplement: Supplementary file 4 — Source Data Fig. 3 [file 44321_2023_22_MOESM4_ESM.zip › Figure 3/Figure 3G/Figure 3G.xlsx]

## Sheet: Sheet1
% of Macrophage/Tumor
PBS	O	E	OE
5.5404	1.35632	6.509	1.87523
6.1984	1.27792	5.3972	1.80864
5.742	0.34128	1.2524	1.45348
One way Aanova with Turkey's Post-hoc test
Tukey's multiple comparisons test	Mean Diff.	95.00% CI of diff.	Significant?	Summary	Adjusted P Value
PBS vs. O	4.835	1.101 to 8.569	Yes	*	0.0137	A-B
PBS vs. E	1.441	-2.293 to 5.175	No	ns	0.6237	A-C
PBS vs. OE	4.114	0.3803 to 7.849	Yes	*	0.0317	A-D
O vs. E	-3.394	-7.129 to 0.3399	No	ns	0.0754	B-C
O vs. OE	-0.7206	-4.455 to 3.014	No	ns	0.9235	B-D
E vs. OE	2.674	-1.060 to 6.408	No	ns	0.1788	C-D
