# Supplementary material for: Bacteria colonization in tumor microenvironment creates a favorable niche for immunogenic chemotherapy
Source: EMBO Mol Med. 2024 Jan 15;16(2):416–28. doi: 10.1038/s44321-023-00022-w (PMC10897177; doi:10.1038/s44321-023-00022-w)
Supplement: Supplementary file 4 — Source Data Fig. 3 [file 44321_2023_22_MOESM4_ESM.zip › Figure 3/Figure 3I/Figure 3I.xlsx]

## Sheet: Sheet1
% of TNF+ Macrophage/Macrophage
PBS	O	E	OE
4.12	6.32	3.77	53.6
5.05	6.25	5.24	50
One way Aanova with Turkey's Post-hoc test
Tukey's multiple comparisons test	Mean Diff.	95.00% CI of diff.	Significant?	Summary	Adjusted P Value
PBS vs. O	-1.7	-7.455 to 4.055	No	ns	0.6569	A-B
PBS vs. E	0.08	-5.675 to 5.835	No	ns	>0.9999	A-C
PBS vs. OE	-47.22	-52.97 to -41.46	Yes	****	<0.0001	A-D
O vs. E	1.78	-3.975 to 7.535	No	ns	0.6285	B-C
O vs. OE	-45.52	-51.27 to -39.76	Yes	****	<0.0001	B-D
E vs. OE	-47.3	-53.05 to -41.54	Yes	****	<0.0001	C-D
