# Supplementary material for: Bacteria colonization in tumor microenvironment creates a favorable niche for immunogenic chemotherapy
Source: EMBO Mol Med. 2024 Jan 15;16(2):416–28. doi: 10.1038/s44321-023-00022-w (PMC10897177; doi:10.1038/s44321-023-00022-w)
Supplement: Supplementary file 5 — Source Data Fig. 4 [file 44321_2023_22_MOESM5_ESM.zip]

Archive with 36 entries (27 files):
- Figure 4/
- __MACOSX/._Figure 4
- Figure 4/Figure 4E/
- __MACOSX/Figure 4/._Figure 4E
- Figure 4/Figure 4B/
- __MACOSX/Figure 4/._Figure 4B
- Figure 4/Figure 4C/
- __MACOSX/Figure 4/._Figure 4C
- Figure 4/Figure 4D/
- __MACOSX/Figure 4/._Figure 4D
- Figure 4/.DS_Store
- __MACOSX/Figure 4/._.DS_Store
- Figure 4/Figure 4A/
- __MACOSX/Figure 4/._Figure 4A
- Figure 4/Figure 4F/
- __MACOSX/Figure 4/._Figure 4F
- Figure 4/Figure 4H/
- __MACOSX/Figure 4/._Figure 4H
- Figure 4/Figure 4G/
- __MACOSX/Figure 4/._Figure 4G
- Figure 4/Figure 4E/Figure 4E.xlsx
- __MACOSX/Figure 4/Figure 4E/._Figure 4E.xlsx
- Figure 4/Figure 4B/Figure 4B.xlsx
- __MACOSX/Figure 4/Figure 4B/._Figure 4B.xlsx
- Figure 4/Figure 4C/Figure 4C.xlsx
- __MACOSX/Figure 4/Figure 4C/._Figure 4C.xlsx
- Figure 4/Figure 4D/Figure 4D.xlsx
- __MACOSX/Figure 4/Figure 4D/._Figure 4D.xlsx
- Figure 4/Figure 4A/Figure 4A.xlsx
- __MACOSX/Figure 4/Figure 4A/._Figure 4A.xlsx
- Figure 4/Figure 4F/Figure 4F.xlsx
- __MACOSX/Figure 4/Figure 4F/._Figure 4F.xlsx
- Figure 4/Figure 4H/Figure 4H.xlsx
- __MACOSX/Figure 4/Figure 4H/._Figure 4H.xlsx
- Figure 4/Figure 4G/Figure 4G.xlsx
- __MACOSX/Figure 4/Figure 4G/._Figure 4G.xlsx
