# Supplementary material for: Bacteria colonization in tumor microenvironment creates a favorable niche for immunogenic chemotherapy
Source: EMBO Mol Med. 2024 Jan 15;16(2):416–28. doi: 10.1038/s44321-023-00022-w (PMC10897177; doi:10.1038/s44321-023-00022-w)
Supplement: Supplementary file 5 — Source Data Fig. 4 [file 44321_2023_22_MOESM5_ESM.zip › Figure 4/Figure 4E/Figure 4E.xlsx]

## Sheet: Sheet2
Composition of tumor-infiltrating immune cells in each treatment group
	Macrophage (F4/80+)			Neutrophil (Ly6g+ CD11b+)			CD4 T-cells			CD8 T-cells			Others
PBS	5.1075	6.6732	6.161	0.46964	0.34944	0.22912	1.17216	1.45695	1.20536	0.57222	1.00485	0.47728	92.6785	90.5156	91.9272
O	1.29712	1.43964	0.37074	1.25972	1.05787	0.294	0.407751	0.277875	0.228932	0.373601	0.204165	0.087604	96.6618	97.0204	99.0187
E	8.9744	5.7994	1.3081	4.10139	2.34624	2.7456	6.3196	6.2088	1.3305	3.02512	2.79396	0.705	77.5795	82.8516	93.9108
OE	3.08256	3.08695	2.50712	0.15066	0.51757	0.20541	14.235	10.4576	10.75	7.085	5.89152	4.1194	75.4468	80.0464	82.4181
