# Supplementary material for: Bacteria colonization in tumor microenvironment creates a favorable niche for immunogenic chemotherapy
Source: EMBO Mol Med. 2024 Jan 15;16(2):416–28. doi: 10.1038/s44321-023-00022-w (PMC10897177; doi:10.1038/s44321-023-00022-w)
Supplement: Supplementary file 5 — Source Data Fig. 4 [file 44321_2023_22_MOESM5_ESM.zip › Figure 4/Figure 4B/Figure 4B.xlsx]

## Sheet: Sheet1
% of CD8+ T-Cells/Tumor
PBS	O	E	OE
0.5655	0.371368	3.02157	7.117
0.99912	0.204148	2.775	5.88756
0.47736	0.085928	0.70413	4.11704
One way Aanova with Turkey's Post-hoc test
Tukey's multiple comparisons test	Mean Diff.	95.00% CI of diff.	Significant?	Summary	Adjusted P Value
PBS vs. O	0.4602	-2.152 to 3.073	No	ns	0.94	A-B
PBS vs. E	-1.486	-4.099 to 1.126	No	ns	0.3307	A-C
PBS vs. OE	-5.027	-7.639 to -2.414	Yes	**	0.0012	A-D
O vs. E	-1.946	-4.559 to 0.6660	No	ns	0.1574	B-C
O vs. OE	-5.487	-8.099 to -2.874	Yes	***	0.0007	B-D
E vs. OE	-3.54	-6.153 to -0.9279	Yes	*	0.0106	C-D
