# Supplementary material for: Bacteria colonization in tumor microenvironment creates a favorable niche for immunogenic chemotherapy
Source: EMBO Mol Med. 2024 Jan 15;16(2):416–28. doi: 10.1038/s44321-023-00022-w (PMC10897177; doi:10.1038/s44321-023-00022-w)
Supplement: Supplementary file 5 — Source Data Fig. 4 [file 44321_2023_22_MOESM5_ESM.zip › Figure 4/Figure 4C/Figure 4C.xlsx]

## Sheet: Sheet1
% of CD8+ TNF+ T-Cells/CD8+ T-cells
PBS	O	E	OE
1.95	1	3.81	7.28
2.34	2.43	2.78	9.3
One way Aanova with Turkey's Post-hoc test
Tukey's multiple comparisons test	Mean Diff.	95.00% CI of diff.	Significant?	Summary	Adjusted P Value
PBS vs. O	0.43	-3.469 to 4.329	No	ns	0.9664	A-B
PBS vs. E	-1.15	-5.049 to 2.749	No	ns	0.6577	A-C
PBS vs. OE	-6.145	-10.04 to -2.246	Yes	*	0.0104	A-D
O vs. E	-1.58	-5.479 to 2.319	No	ns	0.4483	B-C
O vs. OE	-6.575	-10.47 to -2.676	Yes	**	0.0081	B-D
E vs. OE	-4.995	-8.894 to -1.096	Yes	*	0.0218	C-D
