# Supplementary material for: Bacteria colonization in tumor microenvironment creates a favorable niche for immunogenic chemotherapy
Source: EMBO Mol Med. 2024 Jan 15;16(2):416–28. doi: 10.1038/s44321-023-00022-w (PMC10897177; doi:10.1038/s44321-023-00022-w)
Supplement: Supplementary file 5 — Source Data Fig. 4 [file 44321_2023_22_MOESM5_ESM.zip › Figure 4/Figure 4D/Figure 4D.xlsx]

## Sheet: Sheet1
% of CD8+ TNF+ T-Cells/CD8+ T-cells
PBS	O	E	OE
0	0.33	1.46	1.82
0.67	1.22	1.14	6.98
One way Aanova with Turkey's Post-hoc test
Tukey's multiple comparisons test	Mean Diff.	95.00% CI of diff.	Significant?	Summary	Adjusted P Value
PBS vs. O	-0.44	-8.052 to 7.172	No	ns	0.9947	A-B
PBS vs. E	-0.965	-8.577 to 6.647	No	ns	0.9509	A-C
PBS vs. OE	-4.065	-11.68 to 3.547	No	ns	0.2721	A-D
O vs. E	-0.525	-8.137 to 7.087	No	ns	0.9911	B-C
O vs. OE	-3.625	-11.24 to 3.987	No	ns	0.3414	B-D
E vs. OE	-3.1	-10.71 to 4.512	No	ns	0.4449	C-D
