# Supplementary material for: Bacteria colonization in tumor microenvironment creates a favorable niche for immunogenic chemotherapy
Source: EMBO Mol Med. 2024 Jan 15;16(2):416–28. doi: 10.1038/s44321-023-00022-w (PMC10897177; doi:10.1038/s44321-023-00022-w)
Supplement: Supplementary file 5 — Source Data Fig. 4 [file 44321_2023_22_MOESM5_ESM.zip › Figure 4/Figure 4A/Figure 4A.xlsx]

## Sheet: Sheet1
% of CD4+ T-Cells/Tumor
PBS	O	E	OE
1.152	0.406016	6.3099	14.234
1.4628	0.278326	6.216	10.4146
1.1988	0.22816	1.33035	10.7272
One way Aanova with Turkey's Post-hoc test
Tukey's multiple comparisons test	Mean Diff.	95.00% CI of diff.	Significant?	Summary	Adjusted P Value
PBS vs. O	0.967	-3.682 to 5.616	No	ns	0.9069	A-B
PBS vs. E	-3.348	-7.997 to 1.302	No	ns	0.1757	A-C
PBS vs. OE	-10.52	-15.17 to -5.872	Yes	***	0.0004	A-D
O vs. E	-4.315	-8.964 to 0.3345	No	ns	0.0692	B-C
O vs. OE	-11.49	-16.14 to -6.839	Yes	***	0.0002	B-D
E vs. OE	-7.173	-11.82 to -2.524	Yes	**	0.005	C-D
