# Supplementary material for: Bacteria colonization in tumor microenvironment creates a favorable niche for immunogenic chemotherapy
Source: EMBO Mol Med. 2024 Jan 15;16(2):416–28. doi: 10.1038/s44321-023-00022-w (PMC10897177; doi:10.1038/s44321-023-00022-w)
Supplement: Supplementary file 5 — Source Data Fig. 4 [file 44321_2023_22_MOESM5_ESM.zip › Figure 4/Figure 4F/Figure 4F.xlsx]

## Sheet: Sheet1
Neutrophil-to-CD4+T-cells ratio
O	E	OE
2.17548	0.55935	0.008182
2.34624	0.383929	0.042197
1.87903	1.79005	0.016206
One way Aanova with Turkey's Post-hoc test
Tukey's multiple comparisons test	Mean Diff.	95.00% CI of diff.	Significant?	Summary	Adjusted P Value
O vs. E	1.222	0.1712 to 2.274	Yes	*	0.0242	B-C
O vs. OE	2.111	1.060 to 3.163	Yes	***	0.0009	B-D
E vs. OE	0.8889	-0.1623 to 1.940	No	ns	0.1005	C-D
