# Supplementary material for: Bacteria colonization in tumor microenvironment creates a favorable niche for immunogenic chemotherapy
Source: EMBO Mol Med. 2024 Jan 15;16(2):416–28. doi: 10.1038/s44321-023-00022-w (PMC10897177; doi:10.1038/s44321-023-00022-w)
Supplement: Supplementary file 5 — Source Data Fig. 4 [file 44321_2023_22_MOESM5_ESM.zip › Figure 4/Figure 4H/Figure 4H.xlsx]

## Sheet: Sheet1
Neutrophil-to-Total-T-cells ratio
O	E	OE
1.13622	0.37823	0.005455
1.35348	0.265432	0.026957
1.36497	1.17052	0.011711
One way Aanova with Turkey's Post-hoc test
Tukey's multiple comparisons test	Mean Diff.	95.00% CI of diff.	Significant?	Summary	Adjusted P Value
O vs. E	0.6802	0.01091 to 1.349	Yes	*	0.0465	B-C
O vs. OE	1.27	0.6009 to 1.939	Yes	**	0.0013	B-D
E vs. OE	0.59	-0.07923 to 1.259	No	ns	0.0854	C-D
