# Supplementary material for: Bacteria colonization in tumor microenvironment creates a favorable niche for immunogenic chemotherapy
Source: EMBO Mol Med. 2024 Jan 15;16(2):416–28. doi: 10.1038/s44321-023-00022-w (PMC10897177; doi:10.1038/s44321-023-00022-w)
Supplement: Supplementary file 5 — Source Data Fig. 4 [file 44321_2023_22_MOESM5_ESM.zip › Figure 4/Figure 4G/Figure 4G.xlsx]

## Sheet: Sheet1
Neutrophil-to-CD8+T-cells ratio
O	E	OE
2.37845	1.16808	0.016364
3.19876	0.86	0.074642
4.98929	3.38205	0.042225
One way Aanova with Turkey's Post-hoc test
Tukey's multiple comparisons test	Mean Diff.	95.00% CI of diff.	Significant?	Summary	Adjusted P Value
O vs. E	1.719	-0.7993 to 4.237	No	ns	0.2067	B-C
O vs. OE	3.478	0.9596 to 5.996	Yes	**	0.0095	B-D
E vs. OE	1.759	-0.7591 to 4.277	No	ns	0.1929	C-D
