# Supplementary material for: Bacteria colonization in tumor microenvironment creates a favorable niche for immunogenic chemotherapy
Source: EMBO Mol Med. 2024 Jan 15;16(2):416–28. doi: 10.1038/s44321-023-00022-w (PMC10897177; doi:10.1038/s44321-023-00022-w)
Supplement: Supplementary file 6 — Source Data Fig. 5 [file 44321_2023_22_MOESM6_ESM.zip]

Archive with 24 entries (18 files):
- Figure 5/
- __MACOSX/._Figure 5
- Figure 5/.DS_Store
- __MACOSX/Figure 5/._.DS_Store
- Figure 5/Figure 5A/
- __MACOSX/Figure 5/._Figure 5A
- Figure 5/Figure 5C/
- __MACOSX/Figure 5/._Figure 5C
- Figure 5/Figure 5D/
- __MACOSX/Figure 5/._Figure 5D
- Figure 5/Figure 5E/
- __MACOSX/Figure 5/._Figure 5E
- Figure 5/Figure 5B/
- __MACOSX/Figure 5/._Figure 5B
- Figure 5/Figure 5A/Figure 5A.xlsx
- __MACOSX/Figure 5/Figure 5A/._Figure 5A.xlsx
- Figure 5/Figure 5C/Figure 5C.xlsx
- __MACOSX/Figure 5/Figure 5C/._Figure 5C.xlsx
- Figure 5/Figure 5D/Figure 5D.xlsx
- __MACOSX/Figure 5/Figure 5D/._Figure 5D.xlsx
- Figure 5/Figure 5E/Figure 5E.xlsx
- __MACOSX/Figure 5/Figure 5E/._Figure 5E.xlsx
- Figure 5/Figure 5B/Figure 5B.xlsx
- __MACOSX/Figure 5/Figure 5B/._Figure 5B.xlsx
