# Supplementary material for: Bacteria colonization in tumor microenvironment creates a favorable niche for immunogenic chemotherapy
Source: EMBO Mol Med. 2024 Jan 15;16(2):416–28. doi: 10.1038/s44321-023-00022-w (PMC10897177; doi:10.1038/s44321-023-00022-w)
Supplement: Supplementary file 6 — Source Data Fig. 5 [file 44321_2023_22_MOESM6_ESM.zip › Figure 5/Figure 5A/Figure 5A.xlsx]

## Sheet: Sheet1
Count of APCs/mL of spleenocyte-MC38 Co-culture
	B-cell			Dendritic Cell			Macrophage
NT	21786.4	29148.6	53406.1	977.768	1426.65	1559.98	3144.41	4088.85	6088.83
M	30159.7	39286.3	62706	2004.42	2679.97	3151.08	3951.07	5006.62	7331.04
MO	23264.2	23904.2	41086.3	2028.87	2162.2	2559.97	3502.19	3457.74	5911.05
ME	63812.7	90516.9	119419	3015.53	3828.85	4035.51	6933.26	8793.25	9837.68
MOE	31853	37775.2	48646.2	2846.64	3051.08	3119.97	5148.84	5548.83	6491.05
One-way Anova with Turkey's post-hoc test (B-cells)
Tukey's multiple comparisons test	Mean Diff.	95.00% CI of diff.	Significant?	Summary	Adjusted P Value
NT vs. M	-4172	-25142 to 16799	No	ns	0.9618	A-E
NT vs. ME	-25411	-46382 to -4441	Yes	*	0.017	A-F
NT vs. MO	2413	-18558 to 23384	No	ns	0.9949	A-G
NT vs. MOE	-2090	-23061 to 18881	No	ns	0.9971	A-H
M vs. ME	-21240	-42210 to -269.0	Yes	*	0.0468	E-F
M vs. MO	6585	-14386 to 27555	No	ns	0.8346	E-G
M vs. MOE	2082	-18889 to 23052	No	ns	0.9971	E-H
ME vs. MO	27824	6854 to 48795	Yes	**	0.0096	F-G
ME vs. MOE	23321	2351 to 44292	Yes	*	0.0282	F-H
MO vs. MOE	-4503	-25474 to 16468	No	ns	0.9503	G-H
One-way Anova with Turkey's post-hoc test (DC)
Tukey's multiple comparisons test	Mean Diff.	95.00% CI of diff.	Significant?	Summary	Adjusted P Value
NT vs. M	-580.7	-1068 to -93.19	Yes	*	0.0189	A-E
NT vs. ME	-1037	-1525 to -549.9	Yes	***	0.0003	A-F
NT vs. MO	-418	-905.5 to 69.47	No	ns	0.1029	A-G
NT vs. MOE	-758	-1245 to -270.5	Yes	**	0.0032	A-H
M vs. ME	-456.7	-944.1 to 30.81	No	ns	0.069	E-F
M vs. MO	162.7	-324.8 to 650.1	No	ns	0.8038	E-G
M vs. MOE	-177.3	-664.8 to 310.1	No	ns	0.7532	E-H
ME vs. MO	619.3	131.9 to 1107	Yes	*	0.0127	F-G
ME vs. MOE	279.3	-208.1 to 766.8	No	ns	0.3825	F-H
MO vs. MOE	-340	-827.5 to 147.5	No	ns	0.223	G-H
One-way Anova with Turkey's post-hoc test (Macrophage)
Tukey's multiple comparisons test	Mean Diff.	95.00% CI of diff.	Significant?	Summary	Adjusted P Value
NT vs. M	-445	-2143 to 1253	No	ns	0.9042	A-E
NT vs. ME	-1836	-3534 to -138.2	Yes	*	0.033	A-F
NT vs. MO	67.67	-1630 to 1766	No	ns	>0.9999	A-G
NT vs. MOE	-580	-2278 to 1118	No	ns	0.791	A-H
M vs. ME	-1391	-3089 to 306.8	No	ns	0.1244	E-F
M vs. MO	512.7	-1185 to 2211	No	ns	0.8524	E-G
M vs. MOE	-135	-1833 to 1563	No	ns	0.9988	E-H
ME vs. MO	1904	205.9 to 3602	Yes	*	0.0269	F-G
ME vs. MOE	1256	-441.8 to 2954	No	ns	0.1829	F-H
MO vs. MOE	-647.7	-2346 to 1050	No	ns	0.722	G-H
