# Supplementary material for: Bacteria colonization in tumor microenvironment creates a favorable niche for immunogenic chemotherapy
Source: EMBO Mol Med. 2024 Jan 15;16(2):416–28. doi: 10.1038/s44321-023-00022-w (PMC10897177; doi:10.1038/s44321-023-00022-w)
Supplement: Supplementary file 6 — Source Data Fig. 5 [file 44321_2023_22_MOESM6_ESM.zip › Figure 5/Figure 5C/Figure 5C.xlsx]

## Sheet: Sheet1
Count of MHCII+ APCs/mL of spleenocyte-MC38 Co-culture
	B-cell			Dendritic Cell			Macrophage
NT	108.888	162.221	191.109	419.996	559.994	502.217	302.219	384.441	406.663
M	471.106	577.772	902.213	1428.87	1797.76	1999.98	1037.77	1246.65	1564.43
MO	351.108	453.329	595.55	1313.32	1597.76	1693.32	939.991	1111.1	1311.1
ME	808.881	931.102	1266.65	2551.09	3268.86	3337.74	1862.2	2266.64	2537.75
MOE	799.992	988.879	973.324	2533.31	2782.19	2795.53	1899.98	1968.87	2035.54
One-way Anova with Turkey's post-hoc test (B-cells)
Tukey's multiple comparisons test	Mean Diff.	95.00% CI of diff.	Significant?	Summary	Adjusted P Value
NT vs. M	-223.3	-421.6 to -25.08	Yes	*	0.0262	A-E
NT vs. ME	-381.7	-579.9 to -183.4	Yes	***	0.0006	A-F
NT vs. MO	-140.7	-338.9 to 57.59	No	ns	0.2109	A-G
NT vs. MOE	-345	-543.3 to -146.7	Yes	**	0.0014	A-H
M vs. ME	-158.3	-356.6 to 39.92	No	ns	0.1378	E-F
M vs. MO	82.67	-115.6 to 280.9	No	ns	0.6568	E-G
M vs. MOE	-121.7	-319.9 to 76.59	No	ns	0.3234	E-H
ME vs. MO	241	42.74 to 439.3	Yes	*	0.0167	F-G
ME vs. MOE	36.67	-161.6 to 234.9	No	ns	0.9704	F-H
MO vs. MOE	-204.3	-402.6 to -6.076	Yes	*	0.0428	G-H
One-way Anova with Turkey's post-hoc test (DC)
Tukey's multiple comparisons test	Mean Diff.	95.00% CI of diff.	Significant?	Summary	Adjusted P Value
NT vs. M	-561.7	-876.8 to -246.6	Yes	**	0.0012	A-E
NT vs. ME	-1151	-1466 to -836.2	Yes	****	<0.0001	A-F
NT vs. MO	-468.3	-783.4 to -153.2	Yes	**	0.0044	A-G
NT vs. MOE	-994.3	-1309 to -679.2	Yes	****	<0.0001	A-H
M vs. ME	-589.7	-904.8 to -274.6	Yes	***	0.0008	E-F
M vs. MO	93.33	-221.8 to 408.4	No	ns	0.8605	E-G
M vs. MOE	-432.7	-747.8 to -117.6	Yes	**	0.0076	E-H
ME vs. MO	683	367.9 to 998.1	Yes	***	0.0002	F-G
ME vs. MOE	157	-158.1 to 472.1	No	ns	0.5072	F-H
MO vs. MOE	-526	-841.1 to -210.9	Yes	**	0.0019	G-H
One-way Anova with Turkey's post-hoc test (Macrophage)
Tukey's multiple comparisons test	Mean Diff.	95.00% CI of diff.	Significant?	Summary	Adjusted P Value
NT vs. M	-413.3	-671.6 to -155.1	Yes	**	0.0026	A-E
NT vs. ME	-836	-1094 to -577.8	Yes	****	<0.0001	A-F
NT vs. MO	-340.3	-598.6 to -82.10	Yes	*	0.01	A-G
NT vs. MOE	-721.7	-979.9 to -463.4	Yes	****	<0.0001	A-H
M vs. ME	-422.7	-680.9 to -164.4	Yes	**	0.0022	E-F
M vs. MO	73	-185.2 to 331.2	No	ns	0.8788	E-G
M vs. MOE	-308.3	-566.6 to -50.10	Yes	*	0.0186	E-H
ME vs. MO	495.7	237.4 to 753.9	Yes	***	0.0006	F-G
ME vs. MOE	114.3	-143.9 to 372.6	No	ns	0.6088	F-H
MO vs. MOE	-381.3	-639.6 to -123.1	Yes	**	0.0046	G-H
