# Supplementary material for: Bacteria colonization in tumor microenvironment creates a favorable niche for immunogenic chemotherapy
Source: EMBO Mol Med. 2024 Jan 15;16(2):416–28. doi: 10.1038/s44321-023-00022-w (PMC10897177; doi:10.1038/s44321-023-00022-w)
Supplement: Supplementary file 6 — Source Data Fig. 5 [file 44321_2023_22_MOESM6_ESM.zip › Figure 5/Figure 5D/Figure 5D.xlsx]

## Sheet: Sheet1
Count of MHCII+ APCs/mL of spleenocyte-MC38 Co-culture
	CD4+ T-cell			CD8+ T-cell
NT	1704.96	2537.46	1456.32	213.12	239.76	197.58
M	2537.46	3971.58	2837.16	446.22	626.04	568.32
MO	2390.94	3156.84	2295.48	381.84	446.22	492.84
ME	3651.9	5239.2	3667.44	1312.02	1591.74	1773.78
MOE	2459.76	3791.76	2941.5	783.66	1056.72	1016.76
One-way Anova with Turkey's post-hoc test (CD4+ CD25+ T-cells)
Tukey's multiple comparisons test	Mean Diff.	95.00% CI of diff.	Significant?	Summary	Adjusted P Value
NT vs. M	-1216	-3078 to 646.8	No	ns	0.273	A-E
NT vs. ME	-2287	-4149 to -424.0	Yes	*	0.0157	A-F
NT vs. MO	-714.8	-2577 to 1148	No	ns	0.7177	A-G
NT vs. MOE	-1165	-3027 to 697.9	No	ns	0.3077	A-H
M vs. ME	-1071	-2933 to 791.9	No	ns	0.3797	E-F
M vs. MO	501	-1362 to 2364	No	ns	0.896	E-G
M vs. MOE	51.06	-1812 to 1914	No	ns	>0.9999	E-H
ME vs. MO	1572	-290.9 to 3434	No	ns	0.1102	F-G
ME vs. MOE	1122	-740.8 to 2984	No	ns	0.3393	F-H
MO vs. MOE	-449.9	-2313 to 1413	No	ns	0.9263	G-H
One-way Anova with Turkey's post-hoc test (CD8+CD25+ T-Cells)
Tukey's multiple comparisons test	Mean Diff.	95.00% CI of diff.	Significant?	Summary	Adjusted P Value
NT vs. M	-330	-686.2 to 26.13	No	ns	0.0727	A-E
NT vs. ME	-1342	-1699 to -986.2	Yes	****	<0.0001	A-F
NT vs. MO	-223.5	-579.6 to 132.7	No	ns	0.3049	A-G
NT vs. MOE	-735.6	-1092 to -379.4	Yes	***	0.0004	A-H
M vs. ME	-1012	-1368 to -656.2	Yes	****	<0.0001	E-F
M vs. MO	106.6	-249.6 to 462.7	No	ns	0.8563	E-G
M vs. MOE	-405.5	-761.7 to -49.35	Yes	*	0.0247	E-H
ME vs. MO	1119	762.7 to 1475	Yes	****	<0.0001	F-G
ME vs. MOE	606.8	250.6 to 963.0	Yes	**	0.0016	F-H
MO vs. MOE	-512.1	-868.2 to -155.9	Yes	**	0.0056	G-H
