# Supplementary material for: Bacteria colonization in tumor microenvironment creates a favorable niche for immunogenic chemotherapy
Source: EMBO Mol Med. 2024 Jan 15;16(2):416–28. doi: 10.1038/s44321-023-00022-w (PMC10897177; doi:10.1038/s44321-023-00022-w)
Supplement: Supplementary file 6 — Source Data Fig. 5 [file 44321_2023_22_MOESM6_ESM.zip › Figure 5/Figure 5E/Figure 5E.xlsx]

## Sheet: Sheet1
% of Dead-MC38-EGFP in each group
M	ME	MO	MOE
7.43	15.3	18.5	31.4
10.6	15.3	17.4	32.7
9.44	14.7	18.3	32.7
One way ANOVA with Turkey's Post-hoc test
Tukey's multiple comparisons test	Mean Diff.	95.00% CI of diff.	Significant?	Summary	Adjusted P Value
M vs. ME	-5.943	-8.424 to -3.463	Yes	***	0.0003	A-B
M vs. MO	-8.91	-11.39 to -6.430	Yes	****	<0.0001	A-C
M vs. MOE	-23.11	-25.59 to -20.63	Yes	****	<0.0001	A-D
ME vs. MO	-2.967	-5.447 to -0.4864	Yes	*	0.0209	B-C
ME vs. MOE	-17.17	-19.65 to -14.69	Yes	****	<0.0001	B-D
MO vs. MOE	-14.2	-16.68 to -11.72	Yes	****	<0.0001	C-D
