# Supplementary material for: Bacteria colonization in tumor microenvironment creates a favorable niche for immunogenic chemotherapy
Source: EMBO Mol Med. 2024 Jan 15;16(2):416–28. doi: 10.1038/s44321-023-00022-w (PMC10897177; doi:10.1038/s44321-023-00022-w)
Supplement: Supplementary file 6 — Source Data Fig. 5 [file 44321_2023_22_MOESM6_ESM.zip › Figure 5/Figure 5B/Figure 5B.xlsx]

## Sheet: Sheet1
Count of MHCII+ APCs/mL of spleenocyte-MC38 Co-culture
	B-cell			Dendritic Cell			Macrophage
NT	4118.1	5756.46	7279.38	881.34	1309.8	1292.04	1158.84	1611.72	2071.26
M	5854.14	8145.18	10778.1	1847.04	2433.12	2877.12	1993.56	2688.42	3631.92
MO	4082.58	4511.04	6176.04	1906.98	2031.3	2359.86	1718.28	1798.2	2470.86
ME	56543.4	81132.1	102595	2901.54	3689.64	3853.92	4690.86	6102.78	7428.12
MOE	27135.1	32269.9	39824.6	2768.34	2961.48	3008.1	3127.98	3480.96	4186.92
One-way Anova with Turkey's post-hoc test (B-cells)
Tukey's multiple comparisons test	Mean Diff.	95.00% CI of diff.	Significant?	Summary	Adjusted P Value
NT vs. M	-2541	-31521 to 26439	No	ns	0.9982	A-E
NT vs. ME	-74372	-103352 to -45392	Yes	****	<0.0001	A-F
NT vs. MO	794.8	-28185 to 29775	No	ns	>0.9999	A-G
NT vs. MOE	-27359	-56339 to 1621	No	ns	0.0665	A-H
M vs. ME	-71831	-100811 to -42851	Yes	****	<0.0001	E-F
M vs. MO	3336	-25644 to 32316	No	ns	0.9949	E-G
M vs. MOE	-24817	-53797 to 4163	No	ns	0.1035	E-H
ME vs. MO	75167	46187 to 104147	Yes	****	<0.0001	F-G
ME vs. MOE	47014	18034 to 75994	Yes	**	0.0024	F-H
MO vs. MOE	-28153	-57133 to 826.7	No	ns	0.0578	G-H
One-way Anova with Turkey's post-hoc test (DC)
Tukey's multiple comparisons test	Mean Diff.	95.00% CI of diff.	Significant?	Summary	Adjusted P Value
NT vs. M	-1225	-2198 to -251.5	Yes	*	0.0135	A-E
NT vs. ME	-2321	-3294 to -1347	Yes	***	0.0001	A-F
NT vs. MO	-938.3	-1912 to 34.87	No	ns	0.06	A-G
NT vs. MOE	-1752	-2725 to -778.4	Yes	**	0.0011	A-H
M vs. ME	-1096	-2069 to -122.8	Yes	*	0.0263	E-F
M vs. MO	286.4	-686.8 to 1260	No	ns	0.8632	E-G
M vs. MOE	-526.9	-1500 to 446.3	No	ns	0.433	E-H
ME vs. MO	1382	409.1 to 2356	Yes	**	0.0061	F-G
ME vs. MOE	569.1	-404.1 to 1542	No	ns	0.3648	F-H
MO vs. MOE	-813.3	-1786 to 159.9	No	ns	0.1148	G-H
One-way Anova with Turkey's post-hoc test (Macrophage)
Tukey's multiple comparisons test	Mean Diff.	95.00% CI of diff.	Significant?	Summary	Adjusted P Value
NT vs. M	-1157	-3314 to 999.0	No	ns	0.4407	A-E
NT vs. ME	-4460	-6616 to -2304	Yes	***	0.0004	A-F
NT vs. MO	-381.8	-2538 to 1774	No	ns	0.9747	A-G
NT vs. MOE	-1985	-4141 to 171.7	No	ns	0.075	A-H
M vs. ME	-3303	-5459 to -1146	Yes	**	0.0036	E-F
M vs. MO	775.5	-1381 to 2932	No	ns	0.7604	E-G
M vs. MOE	-827.3	-2984 to 1329	No	ns	0.7179	E-H
ME vs. MO	4078	1922 to 6234	Yes	***	0.0007	F-G
ME vs. MOE	2475	319.0 to 4632	Yes	*	0.0235	F-H
MO vs. MOE	-1603	-3759 to 553.5	No	ns	0.1799	G-H
